# Supplementary material for: Experimental investigation on the physical and mechanical properties enhancement of red clay modified with “RoadyesTM”
Source: PLoS One. 2025 Oct 17;20(10):e0333092. doi: 10.1371/journal.pone.0333092 (PMC12533848; doi:10.1371/journal.pone.0333092)
Supplement: S1 file — (XLSX) [file pone.0333092.s001.xlsx]

## Sheet: Sheet1
	Compression Index	compressive strain	compression modulus
		%	MPa
0%Roadyes	0.2076	8.6	20.8
0.25%Roadyes	0.2622	10.5	16.2
0.5%Roadyes	0.2109	10.9	20
0.25%Roadyes+3%Cment	0.0681	5.25	61.5
0.25%Roadyes+6%Cment	0.0387	2.35	106.7
0.25%Roadyes+9%Cment	0.0562	3.8	72.7
0.25%Roadyes+4%Lime	0.1203	6.35	34.8
0.25%Roadyes+7%Lime	0.0831	5.55	50
0.25%Roadyes+10%Lime	0.1122	6.6	36.4
	Unconfined Compressive Strength
	kPa
0%Roadyes	341
0.25%Roadyes	360
0.5%Roadyes	371
0.25%Roadyes+3%Cment	613
0.25%Roadyes+6%Cment	1335
0.25%Roadyes+9%Cment	1139
0.25%Roadyes+4%Lime	696
0.25%Roadyes+7%Lime	964
0.25%Roadyes+10%Lime	662
	Cohesion	Internal friction angle
	kPa	°
0%Roadyes	25.8	10.16
0.25%Roadyes	41	10.48
0.5%Roadyes	21.3	12.6
0.25%Roadyes+3%Cment	65	13.62
0.25%Roadyes+6%Cment	110.6	13.05
0.25%Roadyes+9%Cment	89.7	17.64
0.25%Roadyes+4%Lime	36.8	15
0.25%Roadyes+7%Lime	56.6	12.24
0.25%Roadyes+10%Lime	34.2	14
0%Roadyes	e	logP	compressive strain	compressive modulus	load
	0.622718	1.09691	0.05		12.5
	0.619471	1.39794	0.25		25
	0.612976	1.69897	0.65	6.25	50
	0.604859	2	1.15	10	100
	0.593494	2.30103	1.85	14.2857	200
	0.583753	2.47712	2.45	16.6667	300
	0.577259	2.60206	2.85	25	400
	0.546412	2.90309	4.75	21.0526	800
	0.483906	3.20412	8.6	20.7792	1600
0.25%Roadyes	e	logP	compressive strain		load
	0.592829	1.09691	0.1		12.5
	0.585654	1.39794	0.55	2.77778	25
	0.578479	1.69897	1	5.55556	50
	0.568913	2	1.6	8.33333	100
	0.556955	2.30103	2.35	13.3333	200
	0.548185	2.47712	2.9	18.1818	300
	0.540213	2.60206	3.4	20	400
	0.505933	2.90309	5.55	18.6047	800
	0.427009	3.20412	10.5	16.1616	1600
0.5%Roadyes	e	logP	compressive strain		load
	0.578164	1.09691	0.55		12.5
	0.558328	1.39794	1.8	1	25
	0.548807	1.69897	2.4	4.16667	50
	0.539285	2	3	8.33333	100
	0.528177	2.30103	3.7	14.2857	200
	0.519449	2.47712	4.25	18.1818	300
	0.510721	2.60206	4.8	18.1818	400
	0.477397	2.90309	6.9	19.0476	800
	0.413921	3.20412	10.9	20	1600
0.25%Roadyes+3%Cment	e	logP	compressive strain	compressive modulus	load
	0.576129	1.09691	0		12.5
	0.572977	1.39794	0.2		25
	0.565884	1.69897	0.65	5.55556	50
	0.548547	2	1.75	4.54545	100
	0.539878	2.30103	2.3	18.1818	200
	0.533573	2.47712	2.7	25	300
	0.528057	2.60206	3.05	28.5714	400
	0.513872	2.90309	3.95	44.4444	800
	0.493382	3.20412	5.25	61.5385	1600
0.25%Roadyes+6%Cment	e	logP	compressive strain	compressive modulus	load
	0.550593	1.09691	0.1		12.5
	0.549816	1.39794	0.15		25
	0.547488	1.69897	0.3	16.6667	50
	0.544384	2	0.5	25	100
	0.540504	2.30103	0.75	40	200
	0.537399	2.47712	0.95	50	300
	0.535071	2.60206	1.1	66.6667	400
	0.52731	2.90309	1.6	80	800
	0.515669	3.20412	2.35	106.667	1600
0.25%Roadyes+9%Cment	e	logP	compressive strain	compressive modulus	load
	0.538734	1.09691	0		12.5
	0.536426	1.39794	0.15	8.33333	25
	0.533348	1.69897	0.35	12.5	50
	0.528732	2	0.65	16.6667	100
	0.5195	2.30103	1.25	16.6667	200
	0.514114	2.47712	1.6	28.5714	300
	0.509498	2.60206	1.9	33.3333	400
	0.497188	2.90309	2.7	50	800
	0.480262	3.20412	3.8	72.7273	1600
0.25%Roadyes+4%Lime	e	logP	compressive strain	compressive modulus	load
	0.572865	1.09691	0.1		12.5
	0.568141	1.39794	0.4	4.16667	25
	0.561843	1.69897	0.8	6.25	50
	0.553184	2	1.35	9.09091	100
	0.544525	2.30103	1.9	18.1818	200
	0.536652	2.47712	2.4	20	300
	0.531142	2.60206	2.75	28.5714	400
	0.510674	2.90309	4.05	30.7692	800
	0.474462	3.20412	6.35	34.7826	1600
0.25%Roadyes+7%Lime	e	logP	compressive strain	compressive modulus	load
	0.562241	1.09691	0.05		12.5
	0.558333	1.39794	0.3	5	25
	0.551299	1.69897	0.75	5.55556	50
	0.541921	2	1.35	8.33333	100
	0.533325	2.30103	1.9	18.1818	200
	0.52551	2.47712	2.4	20	300
	0.519257	2.60206	2.8	25	400
	0.501283	2.90309	3.95	34.7826	800
	0.476274	3.20412	5.55	50	1600
0.25%Roadyes+10%Lime	e	logP	compressive strain	compressive modulus	load
	0.53237	1.09691	0.15		12.5
	0.527766	1.39794	0.45	4.16667	25
	0.522395	1.69897	0.8	7.14286	50
	0.515489	2	1.25	11.1111	100
	0.505513	2.30103	1.9	15.3846	200
	0.498607	2.47712	2.35	22.2222	300
	0.489399	2.60206	2.95	16.6667	400
	0.467147	2.90309	4.4	27.5862	800
	0.433384	3.20412	6.6	36.3636	1600
